# Supplementary material for: Molecular Detection of Toxoplasma gondii in Blood Samples of Domestic Livestock in the Republic of Korea
Source: Pathogens. 2023 Apr 1;12(4):547. doi: 10.3390/pathogens12040547 (PMC10143152; doi:10.3390/pathogens12040547)
Supplement: Supplementary file 1 [file pathogens-12-00547-s001.zip]

Archive with 1 entries (1 files):
- pathogens-2274328-supplementary.xlsx
