# Supplementary material for: Molecular Detection of Toxoplasma gondii in Blood Samples of Domestic Livestock in the Republic of Korea
Source: Pathogens. 2023 Apr 1;12(4):547. doi: 10.3390/pathogens12040547 (PMC10143152; doi:10.3390/pathogens12040547)
Supplement: Supplementary file 1 [file pathogens-12-00547-s001.zip › pathogens-2274328-supplementary.xlsx]

## Sheet: Sheet1
Supplementary Table 1. Comparison of nucleotide sequence homology between other animals T.gondii and our sequences obtained in this study
	ON648716 (TgKNG1)	ON648717 (TgKNG2)	ON648718 (TgKNG3)	ON648719 (TgKNG4)	ON648720 (TgKNG5)	ON648721 (TgKNG6)	ON648722 (TgKNG7)	ON648723 (TgKNG8)	ON648724 (TgKNG9)	ON648725 (TgKNG10)	ON648726 (TgKNG11)	ON648727 (TgBG1)	ON648728 (TgBG2)	ON648729 (TgBG3)	ON648730 (TgB1)	ON648731 (TgB2)	ON648732 (TgB3)	ON648733 (TgD)	MN275918 (RH_TYPE1)	MN275919 (PRU_TYPE2)	MN275920 (VEG_TYPE3)	KX270366 (Sheep_Mexico)	KX270375 (Sheep_Mexico)	MN275903 (Sheep_Iran)	KU672625 (Sheep_Iran)	MN275904 (Sheep_Iran)	KY514163 (Goat_India)	MN275913 (Goat_Iran)	MN275907 (Cow_Iran)	MN275910 (Cow_Iran)	EU340877 (Human_India)	MH426743 (Camel_Mongolia)	KU672641 (Camel_Iran)	KF038127 (Rabbit_South Korea)	MW063448 (Cat feces_South Korea)	KT881381 (Cat4_Australia)	MT019620 (Otter_Italy)	MK988572 (Sea otter_USA)	KM243028 (California mussel_USA)	MH744805(American black bear_USA)	KU748886 (Tick_Poland)	KT266795 (River water_Poland)	MT843109 (Bird_USA)	MN275917(Chicken_Iran)	OM522324(Penguin_Australia)	OM522323 (Eudyptula minor_Australia)	MN275916 (Chicken_Iran)
ON648716 (TgKNG1)		97.8	97.8	98.4	97.6	97.6	97.6	97.2	98	97.2	97.8	98.8	98.2	97.2	96.9	97.2	98.4	98.4	99	98.8	98.8	99.2	99	98.9	99.2	98.6	99	99	99	98.8	97.1	99	99	98.7	99	98.6	98.8	99.3	99.2	98.8	99	98.8	99.6	99	98.8	99	98.6
ON648717 (TgKNG2)	97.8		98.4	98.2	97.8	98.6	98.6	97.8	99	97.6	98.4	98.6	98.8	97.6	96.9	97.6	98.6	98.2	98.8	98.6	98.6	98.8	98.6	98.7	99.4	98.4	98.8	98.8	98.8	98.6	97.4	98.6	99.2	98.7	98.8	98.2	98.6	98.6	98.8	98.6	98.8	98.6	99.4	98.8	98.6	98.8	98.4
ON648718 (TgKNG3)	97.8	98.4		98	99	98.4	99	98.2	98.8	97.1	98.2	98.6	98.8	97.8	96.9	98.4	97.8	98.2	98.8	98.6	98.6	98.8	98.6	98.7	98.8	98.4	98.8	98.8	98.8	98.6	96.7	98.6	98.6	98.3	98.8	98.2	98.6	98.9	98.8	98.6	98.8	98.6	99.8	98.8	98.6	98.8	98.4
ON648719 (TgKNG4)	98.4	98.2	98		97.8	97.8	97.6	97.1	98.2	96.9	98.4	98.4	98.2	97.6	96.7	97.6	97.6	98	98.6	98.4	98.4	98.6	98.4	98.5	98.8	98.2	98.6	98.6	98.6	98.4	96.7	98.4	98.6	98.5	98.6	98	98.4	98.4	98.6	98.4	98.6	98.4	99.4	98.6	98.4	98.6	98.2
ON648720 (TgKNG5)	97.6	97.8	99	97.8		98	98.4	97.6	98.6	96.8	97.8	98.4	98.6	97.8	96.4	97.4	97.6	98	98.6	98.4	98.4	98.6	98.6	98.5	98.6	98.2	98.6	98.6	98.6	98.4	96.7	98.4	98.4	98.3	98.6	98	98.4	98.9	98.6	98.4	98.6	98.4	99.6	98.6	98.4	98.6	98.2
ON648721 (TgKNG6)	97.6	98.6	98.4	97.8	98		98.6	97.8	98.4	96.8	98.2	98.4	98.2	97.8	96.6	97.4	98	98	98.4	98.2	98.2	98.4	98.2	98.3	98.4	98	98.4	98.4	98.4	98.2	96.3	98.1	98.2	97.9	98.4	97.7	98.2	98.4	98.4	98.2	98.4	98.2	99.3	98.4	98.2	98.4	98
ON648722 (TgKNG7)	97.6	98.6	99	97.6	98.4	98.6		99	98.4	97.2	97.8	98.4	98.6	97.2	96.5	98.2	97.6	98	98.6	98.4	98.4	98.6	98.4	98.5	98.8	98.2	98.6	98.6	98.6	98.4	96.7	98.4	98.6	98.5	98.6	98	98.4	98.4	98.6	98.4	98.6	98.4	99.4	98.6	98.4	98.6	98.2
ON648723 (TgKNG8)	97.2	97.8	98.2	97.1	97.6	97.8	99		97.6	97.4	97.2	97.6	97.6	96.5	96.5	97.6	97.4	97.2	97.8	97.6	97.6	97.8	97.6	97.7	98.2	97.4	97.8	97.8	97.8	97.6	96.1	97.6	98	97.9	97.8	97.1	97.6	97.8	97.8	97.6	97.8	97.6	99.2	97.8	97.6	97.8	97.4
ON648724 (TgKNG9)	98	99	98.8	98.2	98.6	98.4	98.4	97.6		97.8	98.4	98.8	98.6	97.6	97.2	97.8	98.8	98.4	99	98.8	98.8	99	98.8	98.9	99.4	98.6	99	99	99	98.8	97.4	98.8	99.2	98.9	99	98.4	98.8	98.9	99	98.8	99	98.8	99.4	99	98.8	99	98.6
ON648725 (TgKNG10)	97.2	97.6	97.1	96.9	96.8	96.8	97.2	97.4	97.8		97.4	97.8	97.1	96.5	96.7	96.7	98.4	97.4	97.8	97.6	97.6	98	97.8	97.7	98.8	97.4	97.8	97.8	97.8	97.6	96.7	97.8	98.6	98.5	97.8	97.3	97.6	98.2	98	97.6	97.8	97.6	98.5	97.8	97.8	98	97.4
ON648726 (TgKNG11)	97.8	98.4	98.2	98.4	97.8	98.2	97.8	97.2	98.4	97.4		98.6	98.4	98.6	97.4	98	97.8	98.2	98.8	98.6	98.6	98.8	98.6	98.7	99	98.4	98.8	98.8	98.8	98.6	96.9	98.6	98.8	98.5	98.8	98.2	98.6	98.6	98.8	98.6	98.8	98.6	99.6	98.8	98.6	98.8	98.4
ON648727 (TgBG1)	98.8	98.6	98.6	98.4	98.4	98.4	98.4	97.6	98.8	97.8	98.6		99	98	97.4	97.8	99	99.4	99.8	99.6	99.6	100	99.8	99.7	100	99.4	99.8	99.8	99.8	99.6	98	99.8	99.8	99.4	99.8	99.4	99.6	99.7	100	99.6	99.8	99.6	99.8	99.8	99.8	100	99.4
ON648728 (TgBG2)	98.2	98.8	98.8	98.2	98.6	98.2	98.6	97.6	98.6	97.1	98.4	99		97.6	97.1	97.8	98.2	98.6	99.2	99	99	99.2	99	99.1	99.2	98.8	99.2	99.2	99.2	99	97.1	99	99	98.5	99.2	98.6	99	98.9	99.2	99	99.2	99	99.8	99.2	99	99.2	98.8
ON648729 (TgBG3)	97.2	97.6	97.8	97.6	97.8	97.8	97.2	96.5	97.6	96.5	98.6	98	97.6		96.7	97.1	97.2	97.6	98.2	98	98	98.2	98.2	98.1	98.4	97.8	98.2	98.2	98.2	98	96.5	98.4	98.2	98.1	98.2	98	98	98.6	98.6	98	98.2	98	99.4	98.2	98.4	98.6	97.8
ON648730 (TgB1)	96.9	96.9	96.9	96.7	96.4	96.6	96.5	96.5	97.2	96.7	97.4	97.4	97.1	96.7		96.5	97.2	97.1	97.6	97.4	97.4	97.6	97.4	97.5	97.8	97.2	97.6	97.6	97.6	97.4	95.7	97.4	97.6	97.4	97.6	96.9	97.4	97.2	97.6	97.4	97.6	97.4	98.3	97.6	97.4	97.6	97.2
ON648731 (TgB2)	97.2	97.6	98.4	97.6	97.4	97.4	98.2	97.6	97.8	96.7	98	97.8	97.8	97.1	96.5		97.1	97.4	98	97.8	97.8	98	97.8	97.9	98.4	97.6	98	98	98	97.8	96.3	97.8	98.2	98.1	98	97.3	97.8	97.8	98	97.8	98	97.8	98.7	98	97.8	98	97.6
ON648732 (TgB3)	98.4	98.6	97.8	97.6	97.6	98	97.6	97.4	98.8	98.4	97.8	99	98.2	97.2	97.2	97.1		98.8	99	98.8	98.8	99.2	99	98.9	99.6	98.6	99	99	99	98.8	97.6	99	99.4	98.9	99	98.6	98.8	99.1	99.2	98.8	99	98.8	99.4	99	99	99.2	98.6
ON648733 (TgD)	98.4	98.2	98.2	98	98	98	98	97.2	98.4	97.4	98.2	99.4	98.6	97.6	97.1	97.4	98.8		99.4	99.2	99.2	99.6	99.4	99.3	99.6	99	99.4	99.4	99.4	99.2	97.6	99.4	99.4	98.9	99.4	99	99.2	99.3	99.6	99.2	99.4	99.2	99.6	99.4	99.4	99.6	99
MN275918 (RH_TYPE1)	99	98.8	98.8	98.6	98.6	98.4	98.6	97.8	99	97.8	98.8	99.8	99.2	98.2	97.6	98	99	99.4		99.8	99.8	100	99.8	99.9	100	99.6	100	100	100	99.8	98	99.8	99.8	99.4	100	99.4	99.8	99.7	100	99.8	100	99.8	100	100	99.8	100	99.6
MN275919 (PRU_TYPE2)	98.8	98.6	98.6	98.4	98.4	98.2	98.4	97.6	98.8	97.6	98.6	99.6	99	98	97.4	97.8	98.8	99.2	99.8		99.6	99.8	99.6	99.7	99.8	99.8	99.8	99.8	99.8	100	97.8	100	99.6	99.1	99.8	99.2	100	99.9	99.8	100	99.8	99.6	99.8	99.8	99.6	99.8	99.4
MN275920 (VEG_TYPE3)	98.8	98.6	98.6	98.4	98.4	98.2	98.4	97.6	98.8	97.6	98.6	99.6	99	98	97.4	97.8	98.8	99.2	99.8	99.6		99.8	99.6	99.7	99.8	99.4	99.8	99.8	99.8	99.6	97.8	99.6	100	99.1	99.8	99.6	99.6	99.5	99.8	99.6	99.8	99.6	99.8	99.8	100	99.8	99.8
KX270366 (Sheep_Mexico)	99.2	98.8	98.8	98.6	98.6	98.4	98.6	97.8	99	98	98.8	100	99.2	98.2	97.6	98	99.2	99.6	100	99.8	99.8		99.8	99.9	100	99.6	100	100	100	99.8	98	99.8	99.8	99.4	100	99.4	99.8	99.7	100	99.8	100	99.8	100	100	99.8	100	99.6
KX270375 (Sheep_Mexico)	99	98.6	98.6	98.4	98.6	98.2	98.4	97.6	98.8	97.8	98.6	99.8	99	98.2	97.4	97.8	99	99.4	99.8	99.6	99.6	99.8		99.7	99.8	99.4	99.8	99.8	99.8	99.6	98.2	99.8	99.6	99.1	99.8	99.4	99.6	99.7	100	99.6	99.8	99.6	100	99.8	99.8	100	99.4
MN275903 (Sheep_Iran)	98.9	98.7	98.7	98.5	98.5	98.3	98.5	97.7	98.9	97.7	98.7	99.7	99.1	98.1	97.5	97.9	98.9	99.3	99.9	99.7	99.7	99.9	99.7		99.9	99.5	99.9	99.9	99.9	99.7	97.9	99.7	99.7	99.3	99.9	99.3	99.7	99.6	99.9	99.7	99.9	99.7	99.9	99.9	99.7	99.9	99.5
KU672625 (Sheep_Iran)	99.2	99.4	98.8	98.8	98.6	98.4	98.8	98.2	99.4	98.8	99	100	99.2	98.4	97.8	98.4	99.6	99.6	100	99.8	99.8	100	99.8	99.9		99.6	100	100	100	99.8	98	99.8	99.8	99.4	100	99.4	99.8	99.7	100	99.8	100	99.8	100	100	99.8	100	99.6
MN275904 (Sheep_Iran)	98.6	98.4	98.4	98.2	98.2	98	98.2	97.4	98.6	97.4	98.4	99.4	98.8	97.8	97.2	97.6	98.6	99	99.6	99.8	99.4	99.6	99.4	99.5	99.6		99.6	99.6	99.6	99.8	97.6	99.8	99.4	98.9	99.6	99	99.8	99.7	99.6	99.8	99.6	99.4	99.6	99.6	99.4	99.6	99.2
KY514163 (Goat_India)	99	98.8	98.8	98.6	98.6	98.4	98.6	97.8	99	97.8	98.8	99.8	99.2	98.2	97.6	98	99	99.4	100	99.8	99.8	100	99.8	99.9	100	99.6		100	100	99.8	98	99.8	99.8	99.4	100	99.4	99.8	99.7	100	99.8	100	99.8	100	100	99.8	100	99.6
MN275913 (Goat_Iran)	99	98.8	98.8	98.6	98.6	98.4	98.6	97.8	99	97.8	98.8	99.8	99.2	98.2	97.6	98	99	99.4	100	99.8	99.8	100	99.8	99.9	100	99.6	100		100	99.8	98	99.8	99.8	99.4	100	99.4	99.8	99.7	100	99.8	100	99.8	100	100	99.8	100	99.6
MN275907 (Cow_Iran)	99	98.8	98.8	98.6	98.6	98.4	98.6	97.8	99	97.8	98.8	99.8	99.2	98.2	97.6	98	99	99.4	100	99.8	99.8	100	99.8	99.9	100	99.6	100	100		99.8	98	99.8	99.8	99.4	100	99.4	99.8	99.7	100	99.8	100	99.8	100	100	99.8	100	99.6
MN275910 (Cow_Iran)	98.8	98.6	98.6	98.4	98.4	98.2	98.4	97.6	98.8	97.6	98.6	99.6	99	98	97.4	97.8	98.8	99.2	99.8	100	99.6	99.8	99.6	99.7	99.8	99.8	99.8	99.8	99.8		97.8	100	99.6	99.1	99.8	99.2	100	99.9	99.8	100	99.8	99.6	99.8	99.8	99.6	99.8	99.4
EU340877 (Human_India)	97.1	97.4	96.7	96.7	96.7	96.3	96.7	96.1	97.4	96.7	96.9	98	97.1	96.5	95.7	96.3	97.6	97.6	98	97.8	97.8	98	98.2	97.9	98	97.6	98	98	98	97.8		97.9	97.8	99.1	98	97.5	97.8	97.8	98.1	97.8	98	97.8	98	98	98	98.2	97.6
MH426743 (Camel_Mongolia)	99	98.6	98.6	98.4	98.4	98.1	98.4	97.6	98.8	97.8	98.6	99.8	99	98.4	97.4	97.8	99	99.4	99.8	100	99.6	99.8	99.8	99.7	99.8	99.8	99.8	99.8	99.8	100	97.9		99.6	99.1	99.8	99.2	100	99.9	99.8	100	99.8	99.6	99.8	99.8	99.6	99.8	99.4
KU672641 (Camel_Iran)	99	99.2	98.6	98.6	98.4	98.2	98.6	98	99.2	98.6	98.8	99.8	99	98.2	97.6	98.2	99.4	99.4	99.8	99.6	100	99.8	99.6	99.7	99.8	99.4	99.8	99.8	99.8	99.6	97.8	99.6		99.1	99.8	99.6	99.6	99.5	99.8	99.6	99.8	99.6	99.8	99.8	100	99.8	99.8
KF038127 (Rabbit_South Korea)	98.7	98.7	98.3	98.5	98.3	97.9	98.5	97.9	98.9	98.5	98.5	99.4	98.5	98.1	97.4	98.1	98.9	98.9	99.4	99.1	99.1	99.4	99.1	99.3	99.4	98.9	99.4	99.4	99.4	99.1	99.1	99.1	99.1		99.4	98.7	99.1	99	99.3	99.1	99.4	99.1	99.3	99.4	99.1	99.4	98.9
MW063448 (Cat feces_South Korea)	99	98.8	98.8	98.6	98.6	98.4	98.6	97.8	99	97.8	98.8	99.8	99.2	98.2	97.6	98	99	99.4	100	99.8	99.8	100	99.8	99.9	100	99.6	100	100	100	99.8	98	99.8	99.8	99.4		99.4	99.8	99.7	100	99.8	100	99.8	100	100	99.8	100	99.6
KT881381 (Cat4_Australia)	98.6	98.2	98.2	98	98	97.7	98	97.1	98.4	97.3	98.2	99.4	98.6	98	96.9	97.3	98.6	99	99.4	99.2	99.6	99.4	99.4	99.3	99.4	99	99.4	99.4	99.4	99.2	97.5	99.2	99.6	98.7	99.4		99.2	99.1	99.4	99.2	99.4	99.2	99.4	99.4	99.6	99.4	99.4
MT019620 (Otter_Italy)	98.8	98.6	98.6	98.4	98.4	98.2	98.4	97.6	98.8	97.6	98.6	99.6	99	98	97.4	97.8	98.8	99.2	99.8	100	99.6	99.8	99.6	99.7	99.8	99.8	99.8	99.8	99.8	100	97.8	100	99.6	99.1	99.8	99.2		99.9	99.8	100	99.8	99.6	99.8	99.8	99.6	99.8	99.4
MK988572 (Sea otter_USA)	99.3	98.6	98.9	98.4	98.9	98.4	98.4	97.8	98.9	98.2	98.6	99.7	98.9	98.6	97.2	97.8	99.1	99.3	99.7	99.9	99.5	99.7	99.7	99.6	99.7	99.7	99.7	99.7	99.7	99.9	97.8	99.9	99.5	99	99.7	99.1	99.9		99.7	99.9	99.7	99.5	99.7	99.7	99.5	99.7	99.3
KM243028 (California mussel_ USA)	99.2	98.8	98.8	98.6	98.6	98.4	98.6	97.8	99	98	98.8	100	99.2	98.6	97.6	98	99.2	99.6	100	99.8	99.8	100	100	99.9	100	99.6	100	100	100	99.8	98.1	99.8	99.8	99.3	100	99.4	99.8	99.7		99.8	100	99.8	100	100	99.8	100	99.6
MH744805 (American black bear_USA)	98.8	98.6	98.6	98.4	98.4	98.2	98.4	97.6	98.8	97.6	98.6	99.6	99	98	97.4	97.8	98.8	99.2	99.8	100	99.6	99.8	99.6	99.7	99.8	99.8	99.8	99.8	99.8	100	97.8	100	99.6	99.1	99.8	99.2	100	99.9	99.8		99.8	99.6	99.8	99.8	99.6	99.8	99.4
KU748886 (Tick_Poland)	99	98.8	98.8	98.6	98.6	98.4	98.6	97.8	99	97.8	98.8	99.8	99.2	98.2	97.6	98	99	99.4	100	99.8	99.8	100	99.8	99.9	100	99.6	100	100	100	99.8	98	99.8	99.8	99.4	100	99.4	99.8	99.7	100	99.8		99.8	100	100	99.8	100	99.6
KT266795 (River water_Poland)	98.8	98.6	98.6	98.4	98.4	98.2	98.4	97.6	98.8	97.6	98.6	99.6	99	98	97.4	97.8	98.8	99.2	99.8	99.6	99.6	99.8	99.6	99.7	99.8	99.4	99.8	99.8	99.8	99.6	97.8	99.6	99.6	99.1	99.8	99.2	99.6	99.5	99.8	99.6	99.8		99.8	99.8	99.6	99.8	99.4
MT843109 (Bird_USA)	99.6	99.4	99.8	99.4	99.6	99.3	99.4	99.2	99.4	98.5	99.6	99.8	99.8	99.4	98.3	98.7	99.4	99.6	100	99.8	99.8	100	100	99.9	100	99.6	100	100	100	99.8	98	99.8	99.8	99.3	100	99.4	99.8	99.7	100	99.8	100	99.8		100	99.8	100	99.6
MN275917 (Chicken_Iran)	99	98.8	98.8	98.6	98.6	98.4	98.6	97.8	99	97.8	98.8	99.8	99.2	98.2	97.6	98	99	99.4	100	99.8	99.8	100	99.8	99.9	100	99.6	100	100	100	99.8	98	99.8	99.8	99.4	100	99.4	99.8	99.7	100	99.8	100	99.8	100		99.8	100	99.6
OM522324 (Penguin_Australia)	98.8	98.6	98.6	98.4	98.4	98.2	98.4	97.6	98.8	97.8	98.6	99.8	99	98.4	97.4	97.8	99	99.4	99.8	99.6	100	99.8	99.8	99.7	99.8	99.4	99.8	99.8	99.8	99.6	98	99.6	100	99.1	99.8	99.6	99.6	99.5	99.8	99.6	99.8	99.6	99.8	99.8		99.8	99.8
OM522323 (Eudyptula minor_Australia)	99	98.8	98.8	98.6	98.6	98.4	98.6	97.8	99	98	98.8	100	99.2	98.6	97.6	98	99.2	99.6	100	99.8	99.8	100	100	99.9	100	99.6	100	100	100	99.8	98.2	99.8	99.8	99.4	100	99.4	99.8	99.7	100	99.8	100	99.8	100	100	99.8		99.6
MN275916 (Chicken_Iran)	98.6	98.4	98.4	98.2	98.2	98	98.2	97.4	98.6	97.4	98.4	99.4	98.8	97.8	97.2	97.6	98.6	99	99.6	99.4	99.8	99.6	99.4	99.5	99.6	99.2	99.6	99.6	99.6	99.4	97.6	99.4	99.8	98.9	99.6	99.4	99.4	99.3	99.6	99.4	99.6	99.4	99.6	99.6	99.8	99.6
